# Supplementary material for: An Impact Assessment of Par-Baking and Storage on the Quality of Wheat, Whole Wheat, and Whole Rye Breads
Source: Foods. 2024 Jan 10;13(2):224. doi: 10.3390/foods13020224 (PMC10814006; doi:10.3390/foods13020224)
Supplement: Supplementary file 1 [file foods-13-00224-s001.zip]

Archive with 1 entries (1 files):
- foods-2810651-supplementary.pdf
